# Supplementary material for: Evaluation of Nutritional Quality and Sensory Parameters of Meat from Mallard and Four Species of Wild Goose
Source: Foods. 2022 Aug 17;11(16):2486. doi: 10.3390/foods11162486 (PMC9407043; doi:10.3390/foods11162486)
Supplement: Supplementary file 1 [file foods-11-02486-s001.zip]

Archive with 1 entries (1 files):
- foods-1826825-Supplementary full fatty acid.xlsx
