# Supplementary material for: Evaluation of Nutritional Quality and Sensory Parameters of Meat from Mallard and Four Species of Wild Goose
Source: Foods. 2022 Aug 17;11(16):2486. doi: 10.3390/foods11162486 (PMC9407043; doi:10.3390/foods11162486)
Supplement: Supplementary file 1 [file foods-11-02486-s001.zip › foods-1826825-Supplementary full fatty acid.xlsx]

## Sheet: Blad1
Supplemenatary information Full fatty acid profiles for the four goose species, as well as farmed male and female mallards, and male and female wild mallards.
	Barnacle goose		Bean goose		Canada goose		Graylag goose		Farmed male mallard		Farmed female mallard		Wild male mallard		Wild female mallard
Parameter	Result	Uncertainty (±)	Result	Uncertainty (±)	Result	Uncertainty (±)	Result	Uncertainty (±)	Result	Uncertainty (±)	Result	Uncertainty (±)	Result	Uncertainty (±)	Result	Uncertainty (±)	Unit
butyric acid (C4:0)	<0.05		<0.05		<0.05		<0.05		<0.05		<0.05		<0.05		<0.05		g/100g fat
caproic acid (C:6)	<0.05		<0.05		<0.05		<0.05		<0.05		<0.05		<0.05		<0.05		g/100g fat
caprylic acid (C8:0)	<0.05		<0.05		<0.05		<0.05		<0.05		<0.05		<0.05		<0.05		g/100g fat
capric acid (C10:0)	<0.05		<0.05		<0.05		<0.05		<0.05		<0.05		<0.05		<0.05		g/100g fat
undecanoic acid (C11:0)	<0.05		<0.05		<0.05		<0.05		<0.05		<0.05		<0.05		<0.05		g/100g fat
lauric acid (C12:0)	<0.05		<0.05		<0.05		<0.05		<0.05		<0.05		<0.05		<0.05		g/100g fat
tridecanoic acid (C13:0)	<0.05		<0.05		<0.05		<0.05		<0.05		<0.05		<0.05		<0.05		g/100g fat
myristic acid (C14:0)	<0.05		<0.05		<0.05		<0.05		<0.05		<0.05		<0.05		<0.05		g/100g fat
myristoleic acid (C14:1),	<0.05		<0.05		<0.05		<0.05		<0.05		<0.05		<0.05		<0.05		g/100g fat
pentadecanoic acid (15:0)	<0.05		<0.05		<0.05		<0.05		<0.05		<0.05		<0.05		<0.05		g/100g fat
cis-10-pentadecenoic acid (C15:1)	<0.05		<0.05		<0.05		<0.05		<0.05		<0.05		<0.05		<0.05		g/100g fat
palmitic acid (C16:0),	16.4	4.90	17.2	5.16	18.6	5.58	18.0	5.41	21.1	6.32	21.7	6.51	18.8	5.64	18.3	5.50	g/100g fat
palmitoleic acid (C16:1)	2.09	0.63	2.29	0.69	2.30	0.69	3.32	0.99	1.70	0.51	1.48	0.44	1.94	0.58	1.71	0.51	g/100g fat
heptadecanoic acid (C17:0)	<0.05		<0.05		<0.05		<0.05		<0.05		<0.05		<0.05		<0.05		g/100g fat
cis-10-heptadecanoic acid (C17:1)	<0.05		<0.05		<0.05		<0.05		<0.05		<0.05		<0.05		<0.05		g/100g fat
stearic acid (C18:0)	14.2	4.26	11.2	3.37	11.1	3.34	10.8	3.23	13.5	4.06	14.0	4.20	15.2	4.55	15.7	4.72	g/100g fat
oleic acid (C18:1n9c)	23.8	7.13	37.1	11.1	34.0	10.2	35.3	10.6	32.5	9.75	30.9	9.27	28.1	8.43	25.0	7.51	g/100g fat
linoelaidic acid (C18:2n6t)	<0.05		<0.05		<0.05		<0.05		<0.05		<0.05		<0.05		<0.05		g/100g fat
linoleic acid (C18:2n6c)	14.2	4.26	11.1	3.33	13.1	3.93	14.2	4.25	14.0	4.20	13.6	4.10	14.8	4.45	16.9	5.08	g/100g fat
linolenic acid (C18:3n3)	14.6	4.39	6.51	1.95	7.96	2.39	4.74	1.42	<0.05		<0.05		1.04	0.31	1.03	0.31	g/100g fat
gamma-linolenic acid (C18:3n6)	<0.05		<0.05		<0.05		<0.05		<0.05		<0.05		<0.05		<0.05		g/100g fat
arachidic acid (C20:0)	<0.05		<0.05		<0.05		<0.05		<0.05		<0.05		<0.05		<0.05		g/100g fat
cis-11-eicosenoic acid (C20:1)	<0.05		<0.05		<0.05		<0.05		<0.05		<0.05		<0.05		<0.05		g/100g fat
cis-11,14.eicosandienoic acid (C20:2)	<0.05		<0.05		<0.05		<0.05		<0.05		<0.05		<0.05		<0.05		g/100g fat
cis-11,14,17-eicosatrienoic acid (C20:3n3)	<0.05		<0.05		<0.05		<0.05		<0.05		<0.05		<0.05		<0.05		g/100g fat
cis-8,11,14-eicosatrienoic acid (C20:3n6)	<0.05		<0.05		<0.05		<0.05		<0.05		<0.05		<0.05		<0.05		g/100g fat
arachidonic acid (C20:4n6),	6.77	2.03	6.10	1.83	4.81	1.44	6.93	2.08	10.0	3.01	11.4	3.41	12.6	3.78	14.1	4.22	g/100g fat
cis-eicosapentaenoic acid (C20:5n3)	0.58		0.94	0.28	0.30		<0.05		<0.05		<0.05		0.31		<0.05		g/100g fat
heneicosanoic acid (C21:0)	<0.05		<0.05		<0.05		<0.05		<0.05		<0.05		<0.05		<0.05		g/100g fat
behenic acid (C22:0)	<0.05		<0.05		<0.05		<0.05		<0.05		<0.05		<0.05		<0.05		g/100g fat
erucic acid (C22:1n9)	<0.05		<0.05		<0.05		<0.05		<0.05		<0.05		<0.05		<0.05		g/100g fat
cis-13,16-docosadienoic acid (C22:2)	<0.05		<0.05		<0.05		<0.05		<0.05		<0.05		<0.05		<0.05		g/100g fat
cis-docosahexaenoic acid (C22:6n3)	<0.05		0.70	0.21	0.76	0.23	<0.05		<0.05		<0.05		<0.05		<0.05		g/100g fat
tricosanoic acid (C23:0)	<0.05		<0.05		<0.05		<0.05		<0.05		<0.05		<0.05		<0.05		g/100g fat
lignoceric acid (C24:0)	<0.05		<0.05		<0.05		<0.05		<0.05		<0.05		<0.05		<0.05		g/100g fat
nervonic acid (C24:1)	<0.05		<0.05		<0.05		<0.05		<0.05		<0.05		<0.05		<0.05		g/100g fat
C18:3 trans-isomers	<0.05		<0.05		<0.05		<0.05		<0.05		<0.05		<0.05		<0.05		g/100g fat
Omega-3 fatty acid, sum	16.6	4.97	8.16	2.45	9.74	2.92	4.74	1.42	<0.20		<0.20		2.06	0.62	1.03	0.31	g/100g fat
Omega-6 fatty acid, sum	21.0	6.29	17.2	5.16	17.9	5.38	21.1	6.33	24.0	7.20	25.0	7.51	27.4	8.23	31.0	9.30	g/100g fat
Fatty acid	2.80	0.14	2.90	0.14	4.17	0.21	2.58	0.13	3.47	0.17	3.32	0.16	2.70	0.13	2.57	0.13	g/100g
Saturated fatty acid	0.86	0.26	0.82	0.25	1.24	0.37	0.74	0.22	1.20	0.36	1.18	0.36	0.92	0.28	0.87	0.26	g/100g
Monosaturated fatty acid	0.77	0.23	1.21	0.36	1.59	0.48	1.06	0.32	1.28	0.38	1.16	0.35	0.87	0.26	0.76	0.23	g/100g
Polysaturated fatty acid	1.05	0.31	0.74	0.22	1.15	0.34	0.67	0.20	0.83	0.25	0.83	0.25	0.80	0.24	0.82	0.25	g/100g
Trans fatty acid	<0.10		<0.10		<0.10		<0.10		<0.10		<0.10		<0.10		<0.10		g/100g
Omega-3 fatty acid, sum	0.46	0.14	0.24	0.07	0.41	0.12	0.12	0.04	<0.10		<0.10		<0.10		<0.10		g/100g
Omega-6 fatty acid, sum	0.59	0.18	0.50	0.15	0.75	0.22	0.54	0.16	0.83	0.25	0.83	0.25	0.74	0.22	0.80	0.24	g/100g
